# Supplementary material for: A Strategy to Detect Emerging Non-Delta SARS-CoV-2 Variants with a Monoclonal Antibody Specific for the N501 Spike Residue
Source: Diagnostics (Basel). 2021 Nov 12;11(11):2092. doi: 10.3390/diagnostics11112092 (PMC8625484; doi:10.3390/diagnostics11112092)
Supplement: Supplementary file 1 [file diagnostics-11-02092-s001.zip]

Archive with 1 entries (1 files):
- diagnostics-1453327-supplementary.pdf
